# Supplementary material for: Correction to: A comprehensive fungi-specific 18S rRNA gene sequence primer toolkit suited for diverse research issues and sequencing platforms
Source: BMC Microbiol. 2019 Nov 8;19:249. doi: 10.1186/s12866-019-1628-y (PMC6842189; doi:10.1186/s12866-019-1628-y)
Supplement: Supplementary file 1 — Additional file 1. List of the 164 fungi-specific primers detected by a literature research. For each primer, performance, characteristics and source literature are provided. [file 12866_2019_1628_MOESM1_ESM.xlsx]

## Sheet: Primer_List
Additional file 1: List of the 164 fungi-specific primers detected by an exhaustive literature research. For each primer, performance, characteristics, and source literature are provided.
Primer name according to nomenclature of Gargas & Depriest (1996)
Old primer name as given in the source literature
5´end, 5´ primer position referenced to the 18S rRNA gene sequence of Saccharomyces cerevisiae (acc. No. Z75578, (James et al. 1997))
3´end, 3´ primer position referenced to the 18S rRNA gene sequence of Saccharomyces cerevisiae (acc. No. Z75578, (James et al. 1997))
Tm basic, the basic melting temperature (Tm) in °C calculated with the program OligoCalc
Tm salt, the salt adjusted melting temperature (Tm) in °C calculated with the program OligoCalc
Source, literature source for collected primer
Fungi, coverage rate of fungal sequences
Non-Fungal eukaryotes, coverage rate of non-fungal eukaryotic sequences
Primer name	Old primer name	Sequence 5´-3´	Direction	5´ end	3´ end	Tm basic (°C)	Tm salt (°C)	GC (%)	Primer length (bp)	Source literature	Fungi (%)		Non-fungal Eukaryotes (%)
											0_mis	1_mis	0_mis	1_mis
nu-SSU-0018-3´	CNS1	GAGACAAGCATATGACTACTG	reverse	38	18	50	57	43	21	Appel & Gordon, 1995	65.1475	68.2	57.2076	72.8083
nu-SSU-0020-5´	FORS	ACCTGGTTGATCCTGCCAG	forward	2	20	53	60	58	19	Sterflinger et al, 1998	31.2	64.3	76.0211	84.728
nu-SSU-0021-5´-18	Nu-SSU-0021-5´	CTGGTTGATTCTGCCAGT	forward	4	21	48	54	50	18	Gargas & DePriest, 1996	15.3	80.5	2.02417	83.9876
nu-SSU-0021-5´-21	SR1R	TACCTGGTTGATQCTGCCAGT	forward	1	21	52-54	60-61	48-52	21	R. Vilgalys, Aug 2018. https://sites.duke.edu/vilgalyslab/files/2017/08/rDNA-primers-for-fungi.pdf	11.4	64	16.313	79.1699
nu-SSU-0022-5´	V1	CACCAGGTTGATTCTGCCTGAC	forward	1	22	57	64	55	22	Zhu et al, 1993	6.5	6.5	0	0
nu-SSU-0025-5´	GeoA1	GGTTGATCCTGCCAGTAGTC	forward	6	25	54	60	55	20	Schwarzott & Schüssler, 2001	65.0779	82.8	69.0598	79.3102
nu-SSU-0038-5´-19	NS1	GTAGTCATATGCTTGTCTC	forward	20	38	47	53	42	19	White et al, 1990	87.015	90.7	58.0138	73.1154
nu-SSU-0038-5´-22	GeoA2	CCAGTAGTCATATGCTTGTCTC	forward	17	38	53	60	45	22	Schwarzott & Schüssler, 2001	66.9456	70.2	56.9699	72.4972
nu-SSU-0062-5´	TW9	TAAGCCATGCATGTCT	forward	45	62	41	46	44	16	http://nature.berkeley.edu/brunslab/tour/primers.html#mt-large	88.3932	93.8	64.4581	87.7851
nu-SSU-0068-5´-20	Fun18S1	CCATGCATGTCTAAGTWTAA	forward	49	68	46-46	52-52	35-35	20	Lord et al, 2002	86.5947	92.7	25.7083	41.3073
nu-SSU-0068-5´-23	NS1AA	AAGCCATGCATGTCTAAGTATAA	forward	46	68	50	58	35	23	Wang 2012 (Master Thesis not accessible)	83.8967	91.4	24.6391	38.5371
nu-SSU-0072-5´	NS17UCB	CATGTCTAAGTTTAAGCAA	forward	54	72	42	49	32	19	Gargas & Taylor, 1992	1.5	50.4	0.0285714	0.72955
nu-SSU-0081-5´	VANS1	GTCTAGTATAATCGTTATACAGG	forward	57	81	50	58	35	23	Simon et al, 1992	0	0	0	0
nu-SSU-0087-5´	GEO1	TATAATCGTTATACTGGTGAAAC	forward	64	87	48	56	30	23	Gehrig et al, 1996	0	0.1	0	0
nu-SSU-0113-5´	GeoNS1	ATGGCTCATTAAATCAGTTAT	forward	93	113	45	52	29	21	Schwarzott & Schüssler, 2001	80.8021	85.9	33.8969	65.1731
nu-SSU-0151-3´	CNS25	ATGTATTAGCTCTAGAATTACCAC	reverse	174	151	51	58	33	24	http://nature.berkeley.edu/brunslab/tour/primers.html#mt-large	87.1891	92.4	34.4015	59.8029
nu-SSU-0153-5´	Basid 1	TTGCTACATGGATAACTGTG	forward	132	153	48	54	40	20	http://nature.berkeley.edu/brunslab/tour/primers.html#mt-large	16.2	22.3	0.0302004	0.147731
nu-SSU-0173-5´	NS25	GTGGTAATTCTAGAGCTAATACT	forward	151	173	50	58	35	23	http://nature.berkeley.edu/brunslab/tour/primers.html#mt-large	0.7	89.9	0.158414	36.3708
nu-SSU-0176-5´	f-nu-SSU-0176-5′-mpn	GTGGTAATTCTAGAGCTAATACATGC	forward	151	176	55	63	38	26	Nelsen et al, 2011	86.6894	96.2	33.1312	42.4713
nu-SSU-0178-5´	NS1.5R	TCTAGAGCTAATACATGCYG	forward	159	178	48-50	54-56	40-45	20	http://nature.berkeley.edu/brunslab/tour/primers.html#mt-large	14.4	69	4.44359	15.7222
nu-SSU-0214-5´	EF4	GGAAGGGRTGTATTTATTAG	forward	194	214	46-48	52-54	35-40	20	Smit et al., 1999	29.7	43.3	3.92024	20.889
nu-SSU-0216-5´	EF4	GGAAGGGNTGTATTTATTAGAT	forward	194	216	47-49	55-56	32-36	22	Le Calvez et al, 2009	31	42.9	5.212	18.542
nu-SSU-0228-3´	VAGLO	CAAGGGAATCGGTTGCCCGAT	reverse	243	228	56	63	57	21	Simon et al 1993	0.5	0.8	0	0
nu-SSU-0229-3´	VAGIGA	TCACCAAGGGAAACCCGAAGG	reverse	247	229	56	63	57	21	Simon et al 1993	0.1	0.2	0	0
nu-SSU-0231-3´	VALETC	ATCACCAAGGTTTAGTTGGTTGC	reverse	248	231	53	61	43	23	Simon et al 1993	0.1	0.1	0	0
nu-SSU-0234-3´	VAACAU	TGATTCACCAATGGGAAACCCC	reverse	251	234	55	62	50	22	Simon et al 1993	0.1	0.1	0	0
nu-SSU-0279-5´	UF1	CGAATCGCATGGCCTTG	forward	263	279	49	55	59	17	Kappe et al, 1996	60.4847	76.9	2.69697	8.01925
nu-SSU-0305-3´	CNS26	TCGAAAGTTGATAGGGCAG	reverse	323	305	49	55	47	19	Gargas et al, 1995	81.3262	94.8	23.951	42.8782
nu-SSU-0306-3´	SR3	GAAAGTTGATAGGGCT	reverse	321	306	41	46	44	16	R. Vilgalys, Aug 2018. https://sites.duke.edu/vilgalyslab/files/2017/08/rDNA-primers-for-fungi.pdf	0	81.9	0	81.9
nu-SSU-0313-5´	GlomerWT0	GDWTCATTCAAATTTCTGCCCTAT	forward	290	313	51-52	58-60	33-38	24	Wubet et al, 2009	60.674	71.1	3.44871	11.5689
nu-SSU-0321-3´	SI500	CTCGCTCCTTTACACTCG	reverse	338	321	50	56	56	18	Weiss et al., 1994	0	0	0	0
nu-SSU-0323-5´	NS26	CTGCCCTATCAACTTTCGA	forward	305	323	49	55	47	19	Schabereiter-Gurtner, 2001	81.3262	94.8	23.951	42.8782
nu-SSU-0335-5´	AML1	ATCAACTTTCGATGGTAGGATAGA	forward	312	335	52	60	38	24	Lee et al, 2008	32.1	68.7	9.14062	16.5487
nu-SSU-0337-5´-19	MH2	TTCGATGGTAGGATAGAGG	forward	319	337	49	55	47	19	Vandenkoornhuyse & Leyval, 1998	64.9612	71.3	15.1179	17.7201
nu-SSU-0337-5´-20	AU2	TTTCGATGGTAGGATAGDGG	forward	318	337	50-52	56-58	45-50	20	Vandenkoornhuyse et al., 2002	32.2	69.4	9.40296	16.8393
nu-SSU-0351-3´	GCFung	ATTCCCCGTTACCCGTTG	reverse	368	351	50	56	56	18	May et al, 2001	59.5	72.1	2.45155	32.7295
nu-SSU-0351-5´	18S-Cs-1F	GAGGCCTACCRTGGTGAT	forward	334	351	50-53	56-58	56-61	18	Porter et al 2011	2.7	5.9	0.0673171	8.84385
nu-SSU-0369-3´	PMP2	CCTCTCCGGAACCAAACCCTG	reverse	389	369	58	65	62	21	Fedorko et al, 1995	0	0.2	0	1.56416
nu-SSU-0402-5´	NS19UCB	CCGGAGAAGGAGCCTGAGAAAC	forward	381	402	59	66	59	22	Gargas & Taylor, 1992	12	89.8	0.7266	62.3756
nu-SSU-0421-3´	CNS2.8R	AATTTGCGCGCCTGCTGCAA	reverse	440	421	54	60	55	20	http://nature.berkeley.edu/brunslab/tour/primers.html#mt-large	0.8	3.2	0.0251969	1.79426
nu-SSU-0422-5´	NS2.8R	GGCCCTCAAATCTAAGGATT	forward	403	422	50	56	45	20	http://nature.berkeley.edu/brunslab/tour/primers.html#mt-large	0.8	0.8	0	0
nu-SSU-0497-3´	NS18UCB	CTCATTCCAATTACAAGACC	reverse	516	497	48	54	40	20	Gargas & Taylor, 1992	47.2	82.9	0.472266	8.335
nu-SSU-0530-3´	GEO2	CAATTGTTCCTCGTTAAG	reverse	548	530	43	49	39	18	Gehrig et al, 1996	76.5904	91.9	1.61407	7.24732
nu-SSU-0548-3´	Fun18S2	GCTGGCACCAGACTTGCCCTCC	reverse	569	548	62	70	68	22	Lord et al, 2002	92.3768	96.4	82.6997	94.6127
nu-SSU-0550-5´	GEO3	CTTAACGAGGAACAATTGGA	forward	531	550	48	54	40	20	Gehrig et al, 1996	76.2904	91.8	1.6066	7.24948
nu-SSU-0553-3´	NS2	GGCTGCTGGCACCAGACTTGC	reverse	573	553	60	67	67	21	White et al, 1990	94.5064	96.4	87.8544	93.4609
nu-SSU-0562-5´	AMV4.5F	AATTGGAGGGCAAGTCTGG	forward	544	562	51	57	53	19	Saito et al, 2004	86.6766	96.5	36.1906	83.4764
nu-SSU-0564-3´	NS2+10	GAATAACCGCGGCTGCTGGC	reverse	583	564	58	65	65	20	Kowalschuk et al, 1997	0	94.9	0	85.7064
nu-SSU-0564-5´	P1	ATTGGAGGGCAAGTCTGGTG	forward	545	564	54	60	55	20	Einsele et al, 1997	89.4	97.1	78.9623	89.9511
nu-SSU-0566-5´	NS31	TTGGAGGGCAAGTCTGGTGCC	forward	546	566	58	65	62	21	Simon et al, 1992	87.6791	96.3	77.1063	89.7896
nu-SSU-0567-3´	SR1	ATTACCGCGGCTGCT	reverse	581	567	45	49	60	15	Vilgalys	95.9	97.8	87.1782	89.7896
nu-SSU-0573-5´	NS3	GCAAGTCTGGTGCCAGCAGCC	forward	553	573	60	67	67	21	White et al, 1990	94.5064	96.4	87.8544	90.0612
nu-SSU-0583-3´	NS21	AATATACGCTATTGGAGCTGG	reverse	603	583	50	57	43	21	Simon et al, 1992	83.2773	94.8	68.437	84.3841
nu-SSU-0590-5´	TW10	GCGGTAATTCCAGCTCC	forward	574	590	49	55	59	17	http://nature.berkeley.edu/brunslab/tour/primers.html#mt-large	93.5764	97.8	81.9899	95.8862
nu-SSU-0604-5´	FF1100	CCAGCTCCAATAGCGTATATTA	forward	583	604	51	58	41	22	Vainio & Hantula, 2000	82.6774	83.7	53.6002	15.0109
nu-SSU-0606-3´	BhRDr	GAGCTTTTTAACTGCAACAACG	reverse	627	606	51	58	41	22	Scicluna et al, 2006	0	75.5	0	42.0959
nu-SSU-0614-3´	CNS3.3R	GACTACGAGCTTTTTAACGT	reverse	633	614	48	54	40	20	http://nature.berkeley.edu/brunslab/tour/primers.html#mt-large	0.9	2.8	0	0.022695
nu-SSU-0615-5´	NS3.2R	CGTATATTAAAATTGTTGAC	forward	596	615	42	48	25	20	http://nature.berkeley.edu/brunslab/tour/primers.html#mt-large	0.4	1.3	0	0.00636215
nu-SSU-0617-3´	SR7	GTTCAACTACGAGCTTTTTAA	reverse	637	617	47	53	33	21	R. Vilgalys, Aug 2018. https://sites.duke.edu/vilgalyslab/files/2017/08/rDNA-primers-for-fungi.pdf	65.5	90.2	1.1588	18.1914
nu-SSU-0634-5´	SR7R	AGTTAAAAAGCTCGTAGTTG	forward	615	634	46	52	35	20	R. Vilgalys, Aug 2018. https://sites.duke.edu/vilgalyslab/files/2017/08/rDNA-primers-for-fungi.pdf	42.1292	88.9	59.8266	75.6909
nu-SSU-0637-5´	FF1	GTTAAAAAGCTCGTAGTTGAAC	forward	616	637	49	56	36	22	Zhou et al, 2000	65.4	92	1.15474	58.5151
nu-SSU-0641-5´-20	AMV4.5NF	AAGCTCGTAGTTGAATTTCG	forward	622	641	48	54	40	20	Saito et al, 2004	3.2	8.2	0.225198	10.491
nu-SSU-0642-5´-21	VANS32	AAGCTCGTAGTTGAATTTCGG	forward	622	642	50	57	43	21	Simon et al 1993	3.60897	7.6	0.180998	10.2712
nu-SSU-0668-3´	EB450	ACTCAGGTGTTATACTCACCTG	reverse	692	668	53	60	45	23	Zhu et al, 1993	0	0	0	0
nu-SSU-0729-3´	fung5	GTAAAAGTCCTGGTTCCCC	reverse	747	729	51	57	53	19	Smit et al., 1999	38.6	63.5	0.0205774	0.0975271
nu-SSU-0749-3´	VANS22	TAAACACTCTAATTTTTTCAA	reverse	769	749	41	48	19	21	Simon et al 1993	7.29595	54.7	1.52671	16.8792
nu-SSU-0750-5´	SR8R	GAACCAGGACTTTTACCTT	forward	732	750	47	53	42	19	R. Vilgalys, Aug 2018. https://sites.duke.edu/vilgalyslab/files/2017/08/rDNA-primers-for-fungi.pdf	11.3	46.7	0.0117078	0.0855815
nu-SSU-0777-5´	Basid 3	AGAGTGTTCAAAGCAGGC	forward	760	777	48	54	50	18	http://nature.berkeley.edu/brunslab/tour/primers.html#mt-large	75	85.2	18.8893	42.6719
nu-SSU-0801-3´	f-nu-SSU-0801-3′-mpn	ACGTCCTATTYYATTATTCC	reverse	820	801	44-48	50-54	30-40	20	Nelsen et al, 2011	71.7	96.9	0.376312	49.1766
nu-SSU-0817-5´-24	nu-SSU-0817-5′	TTAGCATGGAATAATRRAATAGGA	forward	794	817	47-51	55-58	25-33	24	Borneman & Hartin, 2000	86.3173	94.6	5.88524	22.8952
nu-SSU-0817-5´-29	463	TCAAGTTAGCATGGAATAATRRAATAGGA	forward	789	817	53-56	62-65	28-34	29	Valinsky et al, 2002	0	0	0	0
nu-SSU-0819-5´	NS21UCB	GAATAATAGAATAGGACG	forward	802	819	41	47	33	18	Gargas & Taylor, 1992	55.6	80.3	0.114843	6.82592
nu-SSU-0825-3´	SR4	AAACCAACAAAATAGAA	reverse	841	825	35	41	24	17	R. Vilgalys, Aug 2018. https://sites.duke.edu/vilgalyslab/files/2017/08/rDNA-primers-for-fungi.pdf	74.6063	88.3	32.0521	47.5564
nu-SSU-0844-5´	FF2	GGTTCTATTTTGTTGGTTTCTA	forward	823	844	47	55	32	22	Zhou et al, 2000	68.8013	90.2	5.84429	17.833
nu-SSU-0852-3´	NS20UCB	CGTCCCTATTAATCATTACG	reverse	871	852	48	54	40	20	Gargas & Taylor, 1992	17.2	39.8	0.0148956	1.55854
nu-SSU-0855-5´-a	TR1	GTTTCTAGGACCGCCGTA	forward	838	855	50	56	56	18	Bock et al, 1994	37.2	50.1	0.035201	0.0882704
nu-SSU-0855-5´-b	CA1	GTTTCTAGGACCATCGTA	forward	838	855	46	51	44	18	Kappe et al, 1996	12.9	16	0.00577526	0.0523027
nu-SSU-0911-5´	SR9R	QAGAGGTGAAATTCT	forward	897	911	34-36	38-41	33-40	15	R. Vilgalys, Aug 2018. https://sites.duke.edu/vilgalyslab/files/2017/08/rDNA-primers-for-fungi.pdf	0	0	0	0.7
nu-SSU-0922-3´	CNS3.5R	TTTCGCAGTAGTTTGTCTTA	reverse	941	922	46	52	35	20	http://nature.berkeley.edu/brunslab/tour/primers.html#mt-large	0.8	5.1	0.0195122	3.83248
nu-SSU-0946-3´	CNS3.6R	AATGAAGTCATCCTTGGCAG	reverse	965	946	50	56	45	20	http://nature.berkeley.edu/brunslab/tour/primers.html#mt-large	0.5	0.7	0	0.0222812
nu-SSU-0946-5´	NS3.6R	CAAACTACTGCGAAAGCATC	forward	927	946	50	56	45	20	http://nature.berkeley.edu/brunslab/tour/primers.html#mt-large	0.7	5.1	0.0235294	1.93861
nu-SSU-1006-3´	Basid 2	CTGTTAAGACTACAACGG	reverse	1023	1006	46	51	44	18	http://nature.berkeley.edu/brunslab/tour/primers.html#mt-large	19.8	21.1	0.017597	0.0525864
nu-SSU-1017-5´	FF700	GATACCGTIGTAGTCT	forward	1002	1017	41-43	46-48	44-50	16	Vainio & Hantula, 2000	93.8959	97.4	16.9442	51.7785
nu-SSU-1023-5´	Bas1005F	CCGTTGTAGTCTTAACAG	forward	1006	1023	46	51	44	18	Blackwood et al, 2005	19.8	21.1	0.017597	0.0525864
nu-SSU-1028-3´	P2	CCGATCCCTAGTCGGCATAG	reverse	1047	1028	56	63	60	20	Einsele et al, 1997	78.5	87.6	1.79197	9.73217
nu-SSU-1052-5´	LETC1670	GATCGGCGATCGGTGAGT	forward	1035	1052	53	58	61	18	Redecker et al, 2000	0.1	0.1	0	0
nu-SSU-1070-3´	AM1	GTTTCCCGTAAGGCGCCGAA	reverse	1089	1070	56	63	60	20	Helgason et al, 1998	2.5	3.2	0	0.0151659
nu-SSU-1111-3´	CMB1	CAGCCTTGCGACCATACTCC	reverse	1130	1111	56	63	60	20	http://nature.berkeley.edu/brunslab/tour/primers.html#mt-large	88.7	92.3	46.7074	50.4464
nu-SSU-1128-5´	NS51	GGGGGAGTATGGTCGCAAGGC	forward	1108	1128	60	67	67	21	Simon et al, 1992	87.5156	91.8	44.8395	50.5763
nu-SSU-1130-5´	MB1	GGAGTATGGTCGCAAGGCTG	forward	1111	1130	56	63	60	20	http://nature.berkeley.edu/brunslab/tour/primers.html#mt-large	87.5028	91.8	44.6054	50.4464
nu-SSU-1134-3´	NS4	CTTCCGTCAATTCCTTTAAG	reverse	1153	1134	48	54	40	20	White et al, 1990	52.7697	92.4	81.6102	95.5719
nu-SSU-1142-3´	SR5	GTGCCCTTCCGTCAATT	reverse	1158	1142	47	52	53	17	R. Vilgalys, Aug 2018. https://sites.duke.edu/vilgalyslab/files/2017/08/rDNA-primers-for-fungi.pdf	90	96.8	88.8577	96.8
nu-SSU-1153-5´	NS5	AACTTAAAGGAATTGACGGAAG	forward	1132	1153	49	56	36	22	White et al, 1990	52.5703	92.2	81.1513	95.2451
nu-SSU-1181-5´	TW11	GGAGTGGAGCCTGCGGCT	forward	1164	1181	57	63	72	18	http://nature.berkeley.edu/brunslab/tour/primers.html#mt-large	37.9	87.7	67.7209	87.3193
nu-SSU-1182-3´	NS41	CCCGTGTTGAGTCAAATTA	reverse	1200	1182	47	53	42	19	Simon et al, 1992	93.8959	97.2	87.6843	96.9463
nu-SSU-1084-3´	AML2	GAACCCAAACACTTTGGTTTCC	reverse	1105	1084	53	60	45	22	Lee et al, 2008	3.1	3.6	1.95612	11.0616
nu-SSU-1188-3´	MB2	GAGTTTCCCCGTGTTGAGTC	reverse	1207	1188	54	60	55	20	Gargas et al, 1995	72.1	94.6	6.90251	49.3562
nu-SSU-1190-3´	MB2	GTGAGTTTCCCCGTGTTGAG	reverse	1209	1190	54	60	55	20	http://nature.berkeley.edu/brunslab/tour/primers.html#mt-large	72	94.5	6.86713	48.8843
nu-SSU-1200-3´	Nu-SSU-1196-3´	TCTGGACCTGGTGAGTTTCC	reverse	1219	1200	54	60	55	20	Borneman & Hartin, 2000	89.383	94.1	4.04354	28.2811
nu-SSU-1200-5´	SR10R	TTTGACTCAACACGGG	forward	1185	1200	43	48	50	16	Vilgalys	94.2955	98.1	90.6225	97.5892
nu-SSU-1207-5´	NS23UCB	GACTCAACACGGGGAAACTC	forward	1188	1207	54	60	55	20	Gargas & Taylor, 1992	89.8829	95.3	7.05276	51.0297
nu-SSU-1223-3´	.FR1	CTCTCAATCTGTCAATCCTTATT	reverse	1245	1223	50	58	35	23	Zhou et al, 2000	34.7	59	0.120208	7.08864
nu-SSU-1247-3´	AMV4.5R	CACCCATAGAATCAAGAAAGA	reverse	1267	1247	49	55	38	21	Saito et al, 2004	15.5	82	36.4335	18.1021
nu-SSU-1262-5´	SR12R	GCTCTTTCTTGATTTTGT	forward	1245	1262	41	47	33	18	DePriest, 1993	35.2	49	0.327052	7.39067
nu-SSU-1267-3´	SR2	CGGCCATGCACCACC	reverse	1281	1267	50	54	73	15	R. Vilgalys, Aug 2018. https://sites.duke.edu/vilgalyslab/files/2017/08/rDNA-primers-for-fungi.pdf	95.1	96.5	90.4396	91.1247
nu-SSU-1296-3´	NS22UCB	AATTAAGCAGACAAATCACT	reverse	1315	1296	44	50	30	20	Gargas & Taylor, 1992	56.7	91.6	1.38788	40.4139
nu-SSU-1322-3´	AMV4.5R	AGCAGGTTAAGGTCTCGTTCGT	reverse	1343	1322	55	62	50	22	Saito et al, 2004	63.7409	25	12.105	48.7155
nu-SSU-1334-5´	FF390	CGATAACGAACGAGACCT	forward	1317	1334	48	54	50	18	Vainio & Hantula, 2000	83.5217	94.7	4.59967	83.647
nu-SSU-1334-5´	FF390	CGWTAACGAACGAGACCT	forward	1317	1334	48	54	50	18	Kuramae et al., 2013	92.3	36.9	96.8	55.9
nu-SSU-1338-5´	F1300	GATAACGAACGAGACCTTAAC	forward	1318	1338	50	57	43	21	Nikolcheva et al, 2003	70.5274	90.5	2.22504	31.6133
nu-SSU-1358-5´	ARCH1311	TGCTAAATAGCCAGGCTGY	forward	1340	1358	49-51	55-57	47-53	19	Redecker et al, 2000	0.1	1	0	0.00262467
nu-SSU-1366-5´	GLOM1310	AGCTAGGYCTAACATTGTTA	forward	1348	1366	46-48	52-54	35-40	20	Redecker et al, 2000	0.6	1.2	0	0
nu-SSU-1393-3´-a	GlomerWT1	CAAACTTCMGTTGGCTAATCGCGC	reverse	1416	1393	57-59	65-67	50-54	24	Wubet et al, 2009	0.1	0.1	0	0
nu-SSU-1393-3´-b	GlomerWT2	CAAACTTCCATCGGTTARACACCG	reverse	1416	1393	56-57	64-65	46-50	24	Wubet et al, 2009	1.8	2.1	0.156572	0.449395
nu-SSU-1393-3´-c	GlomerWT3	CAAACTTCCATTGRCTAAATGCCA	reverse	1416	1393	52-54	60-62	38-42	24	Wubet et al, 2009	0.1	0.6	0	0.115102
nu-SSU-1393-3´-d	GlomerWT4	CAAACTTCCATBGGCTAAACGCCR	reverse	1416	1393	56-59	64-67	46-54	24	Wubet et al, 2009	1.3	3.3	0.159031	1.52609
nu-SSU-1399-3´-b	AF2	CGCGCACTTCCATCGGCTTG	reverse	1418	1399	58	65	65	20	Kappe et al, 1996	3.6	3.8	0	0.0059167
nu-SSU-1399-3´-a	TR2	CTCAAACTTCCATCGACTTG	reverse	1418	1399	50	56	45	20	Bock et al, 1994	9.2	46.3	0.0116374	0.120248
nu-SSU-1416-3´	NS6	GCATCACAGACCTGTTATTGCCTC	reverse	1439	1416	57	65	50	24	White et al, 1990	83.0064	94.6	34.6594	49.436
nu-SSU-1419-3´	GEO6	ACAGACCTGTTATTGC	reverse	1434	1419	41	46	44	16	Gehrig et al, 1996	92.2086	96	84.3362	91.5952
nu-SSU-1430-5´	SR14R	TTTGAGGCAATAACAGGT	forward	1413	1430	43	49	39	18	DePriest, 1993	79.211	86.9	26.5267	38.1922
nu-SSU-1431-3´	SR15	CATCTAAGGGCATCACAG	reverse	1448	1431	48	54	50	18	DePriest, 1993	76.1018	96	83.962	92.7049
nu-SSU-1435-5´	GEO5	GCAATAACAGGTCTGTT	forward	1419	1435	42	47	41	17	Gehrig et al, 1996	0.4	92.2	0.126316	84.4671
nu-SSU-1439-5´	NS7	GAGGCAATAACAGGTCTGTGATGC	forward	1416	1439	57	65	50	24	White et al, 1990	83.0064	94.6	34.6594	49.4619
nu-SSU-1455-3´	NS61	TCAGTGTAGCGCGCGTGCGGC	reverse	1475	1455	62	69	71	21	Simon et al, 1992	88.49	95.6	52.9322	78.0016
nu-SSU-1467-3´	SR16	TTGTCTCTGTCAGTGTAG	reverse	1484	1467	46	51	44	18	DePriest, 1993	1.7	20.2	0	0.0818387
nu-SSU-1531-5´-a	SSUmAf1	TGGGTAATCTTTTGAAACTTYA	forward	1510	1531	46-47	53-55	27-32	22	Krüger et al, 2009	3.9	8.9	0.0723582	0.806901
nu-SSU-1531-5´-b	SSUmAf2	TGGGTAATCTTRTGAAACTTCA	forward	1510	1531	47-49	55-56	32-36	22	Krüger et al, 2009	1.2	6.3	0.0596859	0.369766
nu-SSU-1538-3´-25	464	AACTCATTGCAATGCYCTATCCCCA	reverse	1562	1538	56-58	64-66	44-48	25	Valinsky et al, 2002	0	0	0	0
nu-SSU-1538-3´-a	nu-SSU-1536-3′	ATTGCAATGCYCTATCCCCA	reverse	1557	1538	50-52	56-58	45-50	20	Borneman & Hartin, 2000	73.1	90.6	0.173909	12.3478
nu-SSU-1538-3´-b	Glomer1536	RTTGCAATGCTCTATCCCCA	reverse	1557	1538	50-52	56-58	45-50	20	Wubet et al, 2009	73.3	90.6	0.173245	12.0174
nu-SSU-1579-5´-20	SSUmCf1	TCGCTCTTCAACGAGGAATC	forward	1560	1579	52	58	50	20	Krüger et al, 2009	0.2	11.9	0	0.0061185
nu-SSU-1579-5´-a	SSUmCf2	TATTGTTCTTCAACGAGGAATC	forward	1558	1579	49	56	36	22	Krüger et al, 2009	0	12.1	0	0.259772
nu-SSU-1579-5´-b	SSUmCf3	TATTGCTCTTNAACGAGGAATC	forward	1558	1579	49-51	56-58	36-41	22	Krüger et al, 2009	12.8	80.8	0.00611833	0.358618
nu-SSU-1582-3´	SR17	GATGACTCGCGCTTACTA	reverse	1599	1582	48	54	50	18	DePriest, 1992	2.8	68.4	17.6648	28.7947
nu-SSU-1585-5´	SR18R	CAACGAGGAATTCCTAGT	forward	1568	1585	46	51	44	18	DePriest, 1993	38.1518	92.2	18.3099	48.1755
nu-SSU-1628-5´	SR11R	ATTACGTCCCTGCCCTTT	forward	1611	1628	48	54	50	18	DePriest, 1992	87.5134	94.8	65.5993	92.1429
nu-SSU-1648-3´	FR-1	AICCATTCAATCGGTAIT	reverse	1665	1648	41-46	47-51	33-43	18	Vainio & Hantula, 2000	88.0893	94	9.86685	34.0969
nu-SSU-1652-3´	Basid 4	CTCACTAAGCCATTCAATCGG	reverse	1672	1652	52	60	48	21	http://nature.berkeley.edu/brunslab/tour/primers.html#mt-large	47.4	84.2	1.20921	7.83347
nu-SSU-1656-3´	GGT-RP	TGCAATGGCTTCGTGAA	reverse	1672	1656	45	50	47	17	Fouly & Wilkinson, 2000	0	0	0	0
nu-SSU-1658-3´-a	MH4	GTCTCACTAAGCCATTC	reverse	1674	1658	45	50	47	17	Vandenkoornhuyse & Leyval, 1998	5.4	36.4	0.0648649	1.15007
nu-SSU-1658-3´-b	AU4	RTCTCACTAAGCCATTC	reverse	1674	1658	42-45	47-50	41-47	17	Vandenkoornhuyse et al., 2002	9	48.9	0.108039	4.81597
nu-SSU-1685-5´	ACAU1660	TGAGACTCTCGGATCGG	forward	1669	1685	49	55	59	17	Redecker et al, 2000	0.1	0.3	0	0.0509434
nu-SSU-1724-3´-26	Nu-SSU-1722-3'	TCCTCTAAATGACCAAGTTTGWCCAA	reverse	1749	1724	55-55	63-63	38-38	26	Gargas & DePriest, 1996	11.9	38.5	0.181812	0.78497
nu-SSU-1729-3´	EF3	TCCTCTAAATGACCAAGTTTG	reverse	1749	1729	49	55	38	21	Smit et al., 1999	50.7524	74.9	0.582709	14.9759
nu-SSU-1730-3´	EF3	TCCTCTAAATGACCAGTTTG	reverse	1749	1730	48	54	40	20	Le Calvez et al, 2009	0.1	0.2	0	0.0444444
nu-SSU-1747-3´	Geo11	ACCTTGTTACGACTTTTACTTCC	reverse	1769	1747	52	59	39	23	Schwarzott & Schüssler, 2001	58.5418	71	27.8813	33.2362
nu-SSU-1748-3´	Geo10	ACCTTGTTACGACTTTTACTTC	reverse	1769	1748	49	56	36	22	Schwarzott & Schüssler, 2001	59.3409	71.9	28.4143	33.6364
nu-SSU-1749-3´-23	GEO4	AAACCTTGTTACGACTTTTACTT	reverse	1771	1749	48	56	30	23	Gehrig et al, 1996	41.8	63	26.7632	30.3697
nu-SSU-1749-3´-17	SR6	TGTTACGACTTTTACTT	reverse	1765	1749	37	43	29	17	R. Vilgalys, Aug 2018. https://sites.duke.edu/vilgalyslab/files/2017/08/rDNA-primers-for-fungi.pdf	67.7714	77.5	32.4915	36.5851
nu-SSU-1752-3´	NS24UCB	AAACCTTGTTACGACTTTTA	reverse	1771	1752	44	50	30	20	Gargas & Taylor, 1992	50.0236	65.1	28.3811	32.4367
nu-SSU-1755-3´-19	1492	GGTTACCTTGTTACGACTT	reverse	1733	1755	47	53	42	19	Zhu et al, 1993	1.7	2.4	1.82702	5.80951
nu-SSU-1755-3´-17	CTW12	AAACCTTGTTACGACTT	reverse	1771	1755	40	45	35	17	http://nature.berkeley.edu/brunslab/tour/primers.html#mt-large	52.6206	67.8	61.2165	68.5679
nu-SSU-1768-5´	SR6R	AAGWAAAAGTCGTAACAAGG	forward	1749	1768	46	52	35	20	R. Vilgalys, Aug 2018. https://sites.duke.edu/vilgalyslab/files/2017/08/rDNA-primers-for-fungi.pdf	63.4346	73.1	30.1208	34.8629
nu-SSU-1771-3´-20	NS8	TCCGCAGGTTCACCTACGGA	reverse	1790	1771	56	63	60	20	White et al, 1990	30.6	32.5	17.0572	38.7139
nu-SSU-1771-3´-17	GGA-RP	TTTGTGTGTGACCATAC	reverse	1787	1771	42	47	41	17	Fouly & Wilkinson, 2000	0	0	0	0
nu-SSU-1772-3´	ART4	TCCGCAGGTTCACCTACGG	reverse	1790	1772	55	62	63	19	Schwarzott & Schüssler, 2001	32.6	38.7	17.522	38.9512
nu-SSU-1771-5´	TW12	AAGTCGTAACAAGGTTT	forward	1755	1771	40	45	35	17	http://nature.berkeley.edu/brunslab/tour/primers.html#mt-large	52.6206	67.8	61.1641	68.5679
nu-SSU-1777-3´	REVS	ATCCTTCCGCAGGTTCACC	reverse	1795	1777	53	60	58	19	Sterflinger et al, 1998	22.5	31.3	15.6691	44.0545
nu-SSU-1778-5´	nu-SSU-I776-5'	TAAAAGTCGTAACAAGGTTTCCGTAGG	forward	1752	1778	57	65	41	27	Gargas & DePriest, 1996	36.1	46.3	14.6184	18.2127
nu-SSU-1782-3´	SR13	AATGATCCTTCCGCAGGT	reverse	1799	1782	48	54	50	18	DePriest, 1993	23.1	28.7	10.4997	11.8709
nu-SSU-0792-5´	F-Chyt	GCAGGCTTACGCTTGAATAC	forward	772	792	52	58	50	20	Lefèvre et al., 2010	1	2.7	0.101081	0.446715
nu-SSU-1064-3´	R-Chyt	CATAAGGTGCCGAACAAGTC	reverse	1083	1064	52	58	50	20	Lefèvre et al., 2010	0.3	2.2	0.0032967	1.58174
nu-SSU-0791-5´	F-Chytb	GCAGGCATTTGCTCGAATA	forward	772	791	49	55	47	19	Lefèvre et al., 2010	1.1	24.2	0.00861057	0.110126
