# Supplementary material for: Correction to: A comprehensive fungi-specific 18S rRNA gene sequence primer toolkit suited for diverse research issues and sequencing platforms
Source: BMC Microbiol. 2019 Nov 8;19:249. doi: 10.1186/s12866-019-1628-y (PMC6842189; doi:10.1186/s12866-019-1628-y)
Supplement: Supplementary file 4 — Additional file 4. Annealing temperatures empirically evaluated for the most promising primer pairs. Two fungal strains, one of the Basidiomycota and one of the Ascomycota, served as template DNA. Intensity of the color indicates the strength of the amplification product detected by ethidium bromide staining. Red, template DNA from Taphrina deformans; Green, template DNA from Agaricus bisporus; *, optimal annealing temperature. [file 12866_2019_1628_MOESM4_ESM.xlsx]

## Sheet: Sheet1
Additional file 4: Annealing temperatures and primer performance empirically tested for the best primer pairs.
Two fungal strains, one of the Basidiomycota and one the Ascomycota, served as template DNA. Intensity of the color indicates the strength of the amplification product detected by ethidium bromide staining. Red, template DNA from Taphrina deformans; Green, template DNA from Agaricus bisporus; *, optimal annealing temperature.
	Annealing temperature [0C]
Prime pair		39.5		40		40.5		41		41.5		42		42.5		43		43.5		44		44.5		45		45.5		46		46.5		47		47.5		48		48.5		49		49.5		50		50.5		51
nu-SSU-1334-5´/ nu-SSU-1648-3´
																						*
nu-SSU-1430-5´/ nu-SSU-1648-3´
																		*
																													2222
nu-SSU-0062-5´/ nu-SSU-531-3´
												*
nu-SSU-0817-5´-24/ nu-SSU-1648-3´
																						*
nu-SSU-0775-5´/ nu-SSU-1648-3´
																								*
nu-SSU-0550-5´/ nu-SSU-1648-3´
																				*
nu-SSU-0068-5´-20/ nu-SSU-1648-3´
																				*
