# Supplementary material for: Correction to: A comprehensive fungi-specific 18S rRNA gene sequence primer toolkit suited for diverse research issues and sequencing platforms
Source: BMC Microbiol. 2019 Nov 8;19:249. doi: 10.1186/s12866-019-1628-y (PMC6842189; doi:10.1186/s12866-019-1628-y)
Supplement: Supplementary file 5 — Additional file 5. Performance of the most promising primer pairs empirically tested on 12 fungal strains. [file 12866_2019_1628_MOESM5_ESM.xlsx]

## Sheet: Sheet1
Additional file 5: Performance of the best primer pairs empirically tested on twelve fungal strains.
Primer pair	Agaricus bisporus	Allomyces arbuscula	Candida mesenterica	Coemansia erecta	Davidiellaceae sp.	Didymellaceae sp.	Leucosporidium scottii	Mucor fragilis	Pichia anomala	Taphrina deformans	Ustilago maydis	Wallemia sebi
nu-SSU-1334-5´/nu-SSU-1648-3´	+	+	+	+	+	+	+	+	+	+	+	+
nu-SSU-1430-5´/nu-SSU-1648-3´	+	+	+	+	+	+	+	+	+	+	+	+
nu-SSU-0062-5´/nu-SSU-0531-3´	+	+	+	+	+	+	+	+	+	+	+	+
nu-SSU-0817-5′-24/nu-SSU-1648-3´	+	+	+	+	+	+	+	+	+	+	+	+
nu-SSU-0777-5´/nu-SSU-1648-3´	+	+	+	+	+	+	+	+	+	+	+	+
nu-SSU-0068-5´-20/nu-SSU-1648-3´	+	+	+	+	+	+	+	+	+	+	+	+
nu-SSU-0550-5´/nu-SSU-1648-3´	+	+	+	+	+	+	+	+	+	+	+	+
